# Supplementary material for: Design, Synthesis, and Biological Evaluations of a Novel Resveratrol-Type Analogue Against VEGF
Source: Molecules. 2025 May 27;30(11):2345. doi: 10.3390/molecules30112345 (PMC12155980; doi:10.3390/molecules30112345)
Supplement: Supplementary file 1 [file molecules-30-02345-s001.zip]

Archive with 1 entries (1 files):
- molecules-3659954-supplementary.pdf
